# Supplementary material for: Hydrodeoxygenation of Levulinic Acid to γ-Valerolactone over Mesoporous Silica-Supported Cu-Ni Composite Catalysts
Source: Molecules. 2022 Aug 24;27(17):5383. doi: 10.3390/molecules27175383 (PMC9458178; doi:10.3390/molecules27175383)
Supplement: Supplementary file 1 [file molecules-27-05383-s001.zip]

Archive with 1 entries (1 files):
- molecules-1854078-supplementary.pdf
